# Supplementary material for: Genetics and clinical phenotype of Erdheim–Chester disease: A case report of constrictive pericarditis and a systematic review of the literature
Source: Front Cardiovasc Med. 2022 Aug 11;9:876294. doi: 10.3389/fcvm.2022.876294 (PMC9403274; doi:10.3389/fcvm.2022.876294)
Supplement: Supplementary file 3 [file Table_1.XLSX]

## Sheet: Table BRAF
	Authors	Year of pubblication	N. of patients	Male	Age/Mean age	Pediatric Patients	Multigene	Concomitant myeloid or lymphoid neoplasms	Shared mutation with concomitant neoplasm	Mixed Histiocytosis	Shared mutation with histiocytosis	Cardiovascular involvement	Coated aorta	Peri-myocardial formations	Pericardial involvement	Bone involvement	Bone tracer uptake at PET/scintigraphy imaging	Central nervous system involvement	CNS parenchima involvement	Pituitary involvement	Retro-orbital infiltration	Lung involvement	Pleural involvement	Hairy kidney/Retroperitoneal fibrosis	Peritoneal involvement	Serosal involvement	Skin involvement	Xantelasma skin lesion	Papulo-nodular lesion	Peculiar involvement
	Blombery et al	2012	1	1	52	0	0	0	0	0	0	0	0	0	0	1	1	1	1	0	1	0	0	1	1	1	0	0	0	0
	Kornik et al	2013	1	1	42	0	0	0	0	0	0	0	0	0	0	1	1	1	1	1	0	0	0	0	0	0	1	0	1	0
	Szturz et al	2013	1	1	56	0	0	0	0	0	0	0	0	0	0	1	1	0	0	1	0	0	0	0	0	0	0	0	0	0
	Rouco et al	2014	1	1	68	0	0	0	0	0	0	0	0	0	0	1	-	1	1	0	0	0	0	1	0	0	0	0	0	0
	Galvan et al	2014	1	0	27	0	0	0	0	0	0	0	0	0	0	1	-	1	1	1	1	0	0	0	0	0	0	0	0	0
	Janku et al	2014	3	2	48.3	0	0	0	0	0	0	1	0	1	0	3	3	3	3	0	0	0	0	1	0	0	0	0	0	0
	Guo e t al	2014	1	0	61	0	0	0	0	0	0	0	0	0	0	1	-	1	1	0	0	0	0	0	0	0	1	0	1	0
	Bosco er al	2014	1	1	67	0	0	0	0	0	0	1	1	1	1	1	1	1	1	0	0	0	0	0	0	1	0	0	0	0
	Cangi et al	2014	12	9	62.16	0	0	0	0	0	0	4	1	4	0	5	5	4	4	5	1	2	0	10	0	0	2	1	1	0
	Mazor et al	2014	3	2	48.6	0	0	0	0	0	0	1	-	-	-	3	1	1	1	2	1	2	0	1	1	1	2	1	-	0
	Haroche et al	2014	8	3	58.25	0	0	1	0	4	3	8	8	6	3	8	8	4	4	5	3	0	1	7	1	4	4	2	2	3
	Emile et al	2014	4	4	53.5	0	4	0	0	0	0	3	3	0	0	3	3	2	2	1	1	1	0	2	0	0	1	1	0	1
	Gomez et al	2015	1	1	81	0	0	0	0	0	0	1	0	0	1	1	1	0	0	1	0	0	1	0	0	1	0	0	0	0
	Bulycheva et al	2015	1	1	28	0	0	1	0	0	0	0	0	0	0	1	1	0	0	0	0	0	0	0	0	0	0	0	0	0
	Taguchi et al	2015	1	1	69	0	0	0	0	0	0	0	0	0	0	0	-	0	0	0	0	0	0	0	0	0	0	0	0	0
	Elkouzi et al	2015	1	1	58	0	0	0	0	0	0	0	0	0	0	0	0	1	1	0	0	0	0	1	0	0	0	0	0	0
	Diamond et al	2015	1	1	14	1	0	0	0	0	0	0	0	0	0	0	0	1	1	0	0	0	0	0	0	0	0	0	0	0
	Kim et al	2015	1	1	3	1	0	0	0	0	0	0	0	0	0	1	0	1	1	1	1	0	0	0	0	0	0	0	0	0
	Loh et al	2015	1	1	53	0	0	0	0	0	0	1	1	1	1	1	1	1	1	1	0	1	1	0	0	1	1	1	0	0
	Ponsiglione et al	2015	1	1	34	0	0	0	0	0	0	1	1	1	0	1	1	0	0	0	1	0	0	1	0	0	0	0	0	0
	Cives et al	2015	1	1	25	0	0	0	0	0	0	0	0	0	0	1	1	1	1	1	0	0	0	0	0	0	1	1	1	0
	Euskirchen et al	2015	1	0	59	0	0	0	0	1	0	1	1	0	0	1	1	1	1	0	0	1	0	1	0	0	1	0	1	0
	Schirmer et al	2015	1	1	54	0	0	0	0	0	0	1	1	0	0	1	-	1	1	0	0	1	0	1	0	0	1	-	-	0
	Tzoulis et al	2015	1	0	34	0	0	0	0	0	0	0	0	0	0	1	1	1	1	1	0	0	0	0	0	0	0	0	0	0
	Okamura et al	2016	1	0	64	0	0	0	0	0	0	1	1	1	1	1	1	0	0	0	0	0	0	0	0	1	0	0	0	0
	Borys et al	2016	1	1	58	0	0	0	0	0	0	0	0	0	0	1	1	0	0	0	0	0	1	1	0	1	0	0	0	0
	Houston et al	2016	1	1	69	0	0	0	0	0	0	1	1	1	1	1	1	0	0	0	1	0	0	1	1	1	0	0	0	1
	Stempel et al	2016	1	0	58	0	0	0	0	0	0	1	1	0	0	1	0	0	0	0	0	1	0	1	0	0	1	1	0	0
	Al Bayati et al	2016	1	0	44	0	0	0	0	0	0	1	1	0	0	1	1	1	1	1	0	0	0	0	0	0	0	0	0	1
	Dave et al	2016	1	1	45	0	0	0	0	0	0	1	1	0	0	1	-	0	0	0	0	0	0	1	0	0	0	0	0	0
	Bradshaw et al	2016	1	1	48	0	0	0	0	0	0	0	0	0	0	1	-	1	1	0	0	1	0	1	0	0	1	0	0	1
	Neckman et al	2016	1	0	45	0	0	0	0	1	0	0	0	0	0	1	1	0	0	0	0	0	0	0	0	0	1	1	1	0
	Diamond et al	2016	1	1	7	1	0	0	0	0	0	0	0	0	0	1	1	1	1	0	0	0	0	0	0	0	0	0	0	0
	Zhu et al	2016	1	0	51	0	0	0	0	0	0	1	0	0	1	1	1	0	0	0	0	0	0	0	0	1	0	0	0	0
	Nordmann et al	2016	1	0	53	0	1	0	0	0	0	0	0	0	0	1	1	0	0	0	0	0	0	0	0	0	0	0	0	0
	Hunt et al	2016	1	1	62	0	0	0	0	0	0	0	0	0	0	1	1	1	1	1	0	0	0	0	0	0	0	0	0	0
	Iurlo et al	2016	1	1	66	0	0	1	0	0	0	1	0	1	0	1	1	0	0	0	0	0	0	1	0	0	0	0	0	1
	Windisch et al	2016	1	0	70	0	0	0	0	0	0	1	1	0	1	1	1	0	1	0	0	0	0	0	0	1	0	0	0	0
	Nadijiri et al	2016	1	1	36	0	0	0	0	0	0	0	0	0	0	1	1	1	1	1	0	0	0	1	0	0	1	1	0	0
	Franconieri et al	2016	1	0	76	0	0	0	0	0	0	1	1	1	1	1	1	0	0	1	1	0	1	1	1	1	0	0	0	0
	Sagnier et al	2016	1	1	64	0	0	0	0	0	0	1	1	0	0	1	1	1	1	0	0	0	0	1	0	0	0	0	0	0
	Jean-Michel et al	2016	1	1	40	0	0	0	0	0	0	0	0	0	0	1	1	1	1	1	0	0	0	1	0	0	0	0	0	0
	Parreau et al	2016	1	1	70	0	0	1	0	1	1	1	0	1	0	1	1	1	1	1	0	0	0	1	0	0	1	1	0	1
	Cao et al	2016	5	3	44.2	0	0	0	0	0	0	0	0	0	0	4	-	1	1	2	0	0	0	0	0	0	1	0	0	0
	Gianfreda et al	2016	7	6	54.28	0	0	0	0	0	0	3	2	2	3	4	4	1	1	4	3	1	0	6	0	3	2	0	0	0
	Cohen-Aubart et al	2016	4	3	69.25	0	0	0	0	0	0	4	4	4	1	4	4	1	1	1	2	1	0	3	0	1	2	1	1	0
	Benois et al	2016	2	1	60.5	0	0	0	0	1	1	2	1	2	0	1	0	0	0	1	0	1	1	1	0	1	1	0	1	1
	Binyousef et al	2017	1	1	52	0	0	0	0	0	0	0	0	0	0	1	1	0	0	1	0	0	0	1	1	1	1	1	0	1
	Salama et al	2017	1	1	34	0	0	0	0	0	0	1	0	1	0	0	0	1	1	1	0	0	0	1	0	0	1	1	0	1
	Khan et al	2017	1	1	3	1	0	0	0	0	0	0	0	0	0	1	0	0	0	1	1	0	0	0	0	0	1	1	0	0
	Blanco et al	2017	1	1	22	0	0	0	0	0	0	0	0	0	0	1	-	0	0	0	0	1	0	0	0	0	0	0	0	0
	Zufiria et al	2017	1	1	52	0	0	0	0	0	0	0	0	0	0	1	-	1	1	0	0	0	0	0	0	0	1	1	0	0
	Varadi et al	2017	1	1	1	1	0	0	0	1	1	0	0	0	0	1	1	0	0	0	0	0	0	0	0	0	1	0	0	1
	Chasseur et al	2017	1	0	74	0	1	0	0	0	0	1	1	1	1	1	1	0	0	0	1	0	0	0	0	1	1	1	0	0
	Gupta et al	2017	1	1	57	0	0	0	0	0	0	0	0	0	0	1	1	1	1	1	1	0	0	0	0	0	0	0	0	0
	Nikonova et Al	2017	1	1	64	0	0	0	0	0	0	1	1	1	0	1	1	1	1	1	0	0	0	1	0	0	0	0	0	0
	Chen et al	2017	1	0	40	0	0	0	0	1	1	0	0	0	0	1	1	0	0	0	0	0	0	0	0	0	1	0	1	0
	Razanamahery et al	2017	1	0	68	0	0	0	0	0	0	1	1	1	0	1	1	1	0	0	0	0	0	1	1	1	0	0	0	0
	Fargeot et al	2017	1	0	68	0	0	0	0	0	0	1	1	0	1	1	-	1	1	1	1	0	1	1	1	1	0	0	0	0
	Goyal et al	2017	1	1	37	0	0	0	0	0	0	1	1	0	0	0	0	0	0	0	1	0	0	0	0	0	0	0	0	1
	Goyal et al	2017	8	4	50.12	0	0	0	0	0	0	5	1	0	1	8	7	5	5	0	1	3	1	5	0	1	2	0	0	2
	Pan et al	2017	2	1	57	0	0	0	0	0	0	1	0	1	0	1	0	2	2	1	0	1	0	1	0	0	0	0	0	1
	Techavichit et al	2017	3	3	6.3	3	0	0	0	0	0	0	0	0	0	1	0	2	2	0	1	0	0	0	0	0	0	0	0	0
	Milne et al	2017	12	8	55.83	0	0	0	0	4	0	2	2	0	0	8	-	4	4	1	1	0	0	0	2	2	4	0	0	0
	Chiapparini et al	2017	5	3	51.8	0	0	0	0	0	0	1	1	0	1	5	5	5	5	5	1	0	0	1	0	1	0	0	0	1
	Liersch et al	2017	2	0	76	0	0	0	0	1	0	0	0	0	0	2	1*	0	0	0	0	0	0	0	0	0	2	1	1	0
	Papo et al	2017	9	8	67.11	0	1	9	1	3	3	7	5	5	5	7	7	1	1	2	2	2	0	8	1	5	0	0	0	1
	Franconieri et al	2018	1	1	52	0	0	0	0	0	0	0	1	1	1	1	1	0	0	1	0	0	1	1	1	1	1	1	0	1
	Knitza et al	2018	1	1	73	0	0	0	0	0	0	0	0	0	0	0	0	0	0	0	1	0	0	1	1	1	0	0	0	0
	Oezden at al	2018	1	1	73	0	0	0	0	0	0	1	0	0	1	1	-	0	0	0	0	0	0	0	0	1	0	0	0	0
	Tomelleri et al	2018	1	1	62	0	0	0	0	0	0	1	1	1	1	1	1	0	0	0	0	0	0	1	0	1	0	0	0	0
	Zanelli et al	2018	1	1	68	0	0	0	0	0	0	0	0	0	0	1	0	0	0	0	0	1	1	0	0	1	0	0	0	0
	Tzankow et al	2018	4	3	70	0	2	3	-	1	0	1	0	0	1	3	-	0	0	0	0	2	1	0	2	2	0	0	0	0
	Hao et al	2018	1	1	11	1	0	0	0	1	1	0	0	0	0	1	1	1	1	1	1	0	0	0	0	0	0	0	0	0
	Ozkaya et al	2018	24	12	57,8	0	2	3	2	1	0	7	6	4	0	23	23	8	8	1	6	3	3	13	0	3	6	3	3	3
	Huang et al	2018	1	0	52	0	0	1	0	0	0	1	0	0	1	1	1	0	0	0	0	1	1	1	1	1	0	0	0	1
	Sakr et al	2018	1	1	48	0	0	1	0	0	0	0	0	0	0	1	0	0	0	1	0	1	1	0	0	1	0	0	0	1
	Picarsic et al	2018	5	4	7	5	0	0	0	0	0	0	0	0	0	1	1	4	4	4	1	0	0	0	0	0	1	-	-	2
	Jouni et al	2018	1	1	60	0	0	0	0	0	0	1	0	1	0	1	1	0	0	0	1	0	0	1	1	1	0	0	0	0
	Verschelden et al	2018	1	1	57	0	0	0	0	0	0	1	0	0	1	1	1	0	0	0	0	0	0	1	0	0	0	0	0	1
	Tamura et al	2018	1	1	66	0	0	1	0	0	0	1	1	0	0	1	1	1	1	1	0	1	0	1	0	0	0	0	0	0
	Toya et al	2018	11	-	48.5	0	0	0	0	0	0	6	3	5	3	11	6	3	3	4	1	3	1	8	0	3	8	3	1	2
	Costas et al	2018	1	1	63	0	0	0	0	0	0	1	0	1	0	1	1	1	1	0	0	0	0	0	0	0	0	0	0	0
	Silva et al	2018	1	1	68	0	0	0	0	0	0	1	1	1	1	1	1	0	0	0	0	0	0	1	0	1	0	0	0	0
	Cadur et al	2019	1	1	70	0	0	0	0	0	0	1	1	0	0	1	1	0	0	0	0	0	0	1	0	0	0	0	0	0
	Miron et al	2019	1	1	55	0	0	0	0	0	0	0	0	0	0	0	-	1	1	0	0	0	0	0	0	0	0	0	0	0
	Todisco et al	2019	1	1	52	0	0	0	0	0	0	1	1	1	1	1	-	1	1	0	0	0	0	1	0	0	0	0	0	0
	Zanelli et al	2019	1	0	73	0	0	0	0	0	0	0	0	0	0	1	1	0	0	0	0	1	1	0	0	1	0	0	0	0
	Buono et al	2019	1	0	59	0	0	0	0	0	0	1	1	1	1	0	0	1	1	0	0	0	0	1	0	1	0	0	0	0
	Wang et al	2019	1	0	23	0	0	0	0	0	0	0	0	0	0	1	1	1	1	0	0	0	0	1	0	0	0	0	0	0
	Jang et al	2019	1	0	62	0	0	0	0	0	0	1	0	0	1	1	1	0	0	0	0	1	0	0	0	1	0	0	0	0
	Wang et al	2019	16	9	45,4	2	0	0	0	2	0	10	0	0	2	16	-	8	8	9	2	6	3	6	2	6	3	3	0	2
	Ding et al	2019	1	0	56	0	0	0	0	0	0	1	0	0	1	1	1	0	0	0	0	1	1	1	1	1	0	0	0	0
	Braue et al	2019	1	0	50	0	0	0	0	0	0	0	0	0	0	1	-	1	0	0	0	0	0	1	1	1	1	1	0	0
	Ghobadi et al	2019	1	1	81	0	1	1	1	0	0	1	0	1	0	1	1	1	1	0	0	1	0	1	0	0	0	0	0	1
	Pivkova-Veljanovska et al	2019	1	1	31	0	0	0	0	0	0	0	0	0	0	0	-	0	0	0	0	0	0	1	0	0	1	1	0	0
	Villalobos et al	2019	1	1	53	0	0	0	0	0	0	0	0	0	0	1	1	1	1	0	0	0	0	1	0	0	0	0	0	0
	Eulate et al	2019	1	0	31	0	0	0	0	0	0	0	0	0	0	0	-	1	1	1	0	0	0	0	0	0	1	1	0	-
	Berthe et al	2020	1	0	71	0	0	0	0	0	0	1	1	1	0	1	1	1	1	0	0	0	0	1	0	0	1	1	1	1
	Papo et al	2020	10	4	65,8	0	0	1	0	0	0	9	8	2	3	9	9	5	5	3	2	2	0	7	0	3	3	2	2	-
	Mazor et al	2020	3	2	52,7	0	0	0	0	0	0	1	1	0	0	2	-	2	2	0	1	1	0	2	0	0	1	1	0	0
	Marano et al	2020	1	1	67	0	0	0	0	0	0	1	1	0	0	1	1	1	1	0	0	1	0	1	0	0	0	0	0	0
	Cerudelli et al	2020	1	70	70	0	0	0	0	0	0	1	1	1	0	1	1	0	0	0	1	0	0	1	0	0	0	0	0	0
	Klain et al	2020	1	1	66	0	0	0	0	0	0	0	0	0	0	1	-	1	1	1	-	0	0	1	0	0	0	0	0	0
	Pegoraro et al	2020	9	8	59,9	0	0	0	0	0	0	8	7	4	4	8	8	1	1	6	2	2	0	9	0	4	3	1	1	3
	Brodie et al	2020	2	2	59,6	0	0	0	0	0	0	2	1	0	2	1	1	0	0	0	2	0	1	1	1	2	2	2	0	0
	Yang et al	2020	1	1	40	0	0	0	0	0	0	0	0	0	0	1	1	0	0	0	0	1	0	0	1	0	0	0	0	0
	He et al	2020	4	3	39	0	0	0	0	0	0	1	0	0	1	4	4	2	2	0	1	1	2	2	0	3	0	0	0	0
	De la Fuente et al	2020	1	1	51	0	1	0	0	0	0	0	0	0	0	1	1	1	0	0	0	0	0	0	0	0	0	0	0	0
	Gray et al	2020	1	1	70	0	0	0	0	0	0	1	0	1	0	1	1	0	0	0	1	0	1	1	1	1	0	0	0	0
	Yoo et al	2020	1	1	56	0	0	0	0	0	0	0	0	0	0	1	1	0	0	0
	Sanchez-Nadales et al	2020	1	0	53	0	0	0	0	0	0	1	1	1	1	1	-	0	0	1	0	0	0	0	0	1	0	0	0	0
	Ruan et al	2020	1	1	43	0	0	0	0	0	0	0	0	0	0	1	1	1	0	1	0	0	0	1	0	0	0	0	0	0
	Simpson et al	2020	1	1	67	0	0	0	0	0	0	0	0	0	0	1	1	1	1	0	0	0	0	0	0	0	0	0	0	0
	Budhram et al	2020	1	1	61	0	0	0	0	0	0	0	0	0	0	0	0	1	1	0	0	0	0	0	0	0	1	0	1	0
	Goyal et al	2020	1	1	37	0	0	1	0	0	0	0	0	0	0	1	1	0	0	0	1	0	0	0	1	1	0	0	0	0
	Papageorgiou et al	2020	1	1	43	0	1	1	1	0	0	0	0	0	0	1	1	1	1	0	0	0	0	1	0	0	0	0	0	0
	Keitaro et al	2020	1	0	68	0	0	0	0	0	0	0	0	0	0	1	1	1	1	0	0	0	0	0	0	0	0	0	0	0
	Wu et al	2021	1	0	56	0	0	0	0	0	0	0	0	0	0	1	1	0	0	0	0	0	0	0	0	0	0	0	0	1
	Lauricella et al	2021	1	1	42	0	0	0	0	0	0	0	0	0	0	1	1	1	1	0	0	0	0	0	0	0	1	1	0	0
	Cui et al	2021	1	0	54	0	0	0	0	0	0	1	1	1	1	0	0	0	0	0	0	0	0	0	0	0	0	0	0	0
	Ud din et al	2021	1	1	72	0	0	0	0	0	0	0	0	0	0	1	0	0	0	0	0	0	0	1	1	1	0	0	0	0

## Sheet: TABLE KRAS
	Authors	Year of pubblication	N. of patients	Male	Age/Mean age	Pediatric Patients	Multigene	Concomitant myeloid or lymphoid neoplasms	Shared mutation with concomitant neoplasm	Mixed Histiocytosis	Shared mutation with histiocytosis	Cardiovascular involvement	Coated aorta	Peri-myocardial formations	Pericardial involvement	Bone involvement	Bone tracer uptake at PET/scintigraphy imaging	Central nervous system involvement	CNS parenchima involvement	Pituitary involvement	Retro-orbital infiltration	Lung involvement	Pleural involvement	Hairy kidney/Retroperitoneal fibrosis	Peritoneal involvement	Serosal involvement	Skin involvement	Xantelasma skin lesion	Papulo-nodular lesion	Peculiar involvement
	Ozkaya et al	2018	1	2	66	0	0	0	0	0	0	1	0	1	0	1	0	0	0	0	0	0	0	0	0	0	0	0	0	0
	Liew et al	2019	1	1	47	0	0	0	0	0	0	0	0	0	0	1	1	0	0	0	0	0	0	0	0	0	1	0	1	0
	Goyal et al	2020	1	1	59	0	1	1	1	0	0	0	0	0	0	1	1	0	0	0	0	0	0	0	0	0	1	0	1	0
	Bonnet et al	2019	2	0	57	0	2	2	2	0	0	1	0	0	1	0	0	0	0	0	0	0	1	0	0	1	2	2	0	0
	Bartoli et al	2022	1	1	73	0	0	1	1	0	-	1	0	0	1	1	0	0	0	0	0	0	1	0	0	1	1	1	1	1

## Sheet: TABLE NRAS
	Authors	Year of pubblication	N. of patients	Male	Age/Mean age	Pediatric Patients	Multigene	Concomitant myeloid or lymphoid neoplasms	Shared mutation with concomitant neoplasm	Mixed Histiocytosis	Shared mutation with histiocytosis	Cardiovascular involvement	Coated aorta	Peri-myocardial formations	Pericardial involvement	Bone involvement	Bone tracer uptake at PET/scintigraphy imaging	Central nervous system involvement	CNS parenchima involvement	Pituitary involvement	Retro-orbital infiltration	Lung involvement	Pleural involvement	Hairy kidney/Retroperitoneal fibrosis	Peritoneal involvement	Serosal involvement	Skin involvement	Xantelasma skin lesion	Papulo-nodular lesion	Peculiar involvement
	Emile et al	2014	3	3	62.6	0	0	0	0	0	0	3	3	1	0	1	1	0	0	0	0	0	1	2	1	1	0	0	0	0
	Milne et al	2017	1	1	67	0	0	0	0	0	0	1	1	0	0	0	0	1	1	0	0	0	0	0	0	0	0	0	0	0
	Tzankow et al	2018	2	2	51.5	0	1	0	0	1	0	0	0	0	0	2	2	1	0	0	0	0	0	1	0	0	0	0	0	0
	Ozkaya et al	2018	1	1	66	0	0	1	1	0	0	1	1	0	0	1	1	1	0	0	1	0	1	1	0	1	1	1	0	1
	P Bonnet	2019	1	2	54	0	0	1	1	0	0	0	0	0	0	0	0	0	0	0	0	0	0	0	1	1	1	1	0	0
	Kemps et al	2020	1	1	61	0	0	1	1	0	0	0	0	0	0	1	1	0	0	0	0	0	0	0	0	0	1	1	0	0

## Sheet: TABLE MAP2K1
	Authors	Year of pubblication	N. of patients	Male	Age/Mean age	Pediatric Patients	Multigene	Concomitant myeloid or lymphoid neoplasms	Shared mutation with concomitant neoplasm	Mixed Histiocytosis	Shared mutation with histiocytosis	Cardiovascular involvement	Coated aorta	Peri-myocardial formations	Pericardial involvement	Bone involvement	Bone tracer uptake at PET/scintigraphy imaging	Central nervous system involvement	CNS parenchima involvement	Pituitary involvement	Retro-orbital infiltration	Lung involvement	Pleural involvement	Hairy kidney/Retroperitoneal fibrosis	Peritoneal involvement	Serosal involvement	Skin involvement	Xantelasma skin lesion	Papulo-nodular lesion	Peculiar involvement
	Cohen-Aubart et al	2016	2	2	46.5	0	0	0	0	0	0	1	1	0	0	1	1	0	0	1	1	0	0	2	0	0	0	0	0	1
	Balasubramanian et al	2017	1	1	56	0	0	0	-	0	-	0	0	0	0	1	1	0	0	0	0	0	0	0	1	1	0	0	0	1
	Ozkaya et al	2018	7	7	53	0	1	1	1	0	0	3	2	0	1	7	6	2	1	1	0	0	1	6	2	2	0	0	0	4
	Bunaux et al	2018	1	1	51	0	0	0	0	0	0	1	1	1	0	1	1	1	0	0	0	0	0	1	1	1	1	0	1	1

## Sheet: TABLE PIK3CA
	Authors	Year of pubblication	N. of patients	Male	Age/Mean age	Pediatric Patients	Multigene	Concomitant myeloid or lymphoid neoplasms	Shared mutation with concomitant neoplasm	Mixed Histiocytosis	Shared mutation with histiocytosis	Cardiovascular involvement	Coated aorta	Peri-myocardial formations	Pericardial involvement	Bone involvement	Bone tracer uptake at PET/scintigraphy imaging	Central nervous system involvement	CNS parenchima involvement	Pituitary involvement	Retro-orbital infiltration	Lung involvement	Pleural involvement	Hairy kidney/Retroperitoneal fibrosis	Peritoneal involvement	Serosal involvement	Skin involvement	Xantelasma skin lesion	Papulo-nodular lesion	Peculiar involvement
	Emile et al	2014	3	3	31	0	0	0	0	0	0	1	1	0	0	3	3	1	1	0	1	0	0	1	0	0	0	0	0	1

## Sheet: TABLE OTHER GENES
	Authors	Year of pubblication	N. of patients	Male	Age/Mean age	Pediatric Patients	Multigene	Concomitant myeloid or lymphoid neoplasms	Shared mutation with concomitant neoplasm	Mixed Histiocytosis	Shared mutation with histiocytosis	Cardiovascular involvement	Coated aorta	Peri-myocardial formations	Pericardial involvement	Bone involvement	Bone tracer uptake at PET/scintigraphy imaging	Central nervous system involvement	CNS parenchima involvement	Pituitary involvement	Retro-orbital infiltration	Lung involvement	Pleural involvement	Hairy kidney/Retroperitoneal fibrosis	Peritoneal involvement	Serosal involvement	Skin involvement	Xantelasma skin lesion	Papulo-nodular lesion	Peculiar involvement
	Kyriakopoulou et al	2016	1	0	77	0	0	0	0	0	0	1	1	1	1	1	1	0	0	0	1	0	1	0	1	1	1	1	0	1
	Liao et al	2016	1	1	65	0	1	0	0	0	0	0	0	0	0	1	1	0	0	0	0	0	0	0	0	0	0	0	0	1
	Tan et al	2017	1	0	59	0	0	0	0	0	0	0	0	0	0	1	1	0	0	0	1	0	0	1	0	0	0	0	0	1
	Tzankow et al	2018	1	1	44	0	1	1	1	0	0	0	0	0	0	0	0	0	0	0	0	0	0	0	0	0	0	0	0	0
	Ozkaya et al	2018	1	1	51	0	0	0	0	0	0	0	0	0	0	1	1	0	0	0	0	1	1	1	0	0	1	1	0	0
	Durham et al	2019	2	2	1	2	2	0	0	0	0	0	0	0	0	0	0	0	0	0	0	0	0	0	0	0	2	2	0	0
	Goyal et al	2020	1	1	51	0	0	1	1	0	0	1	0	0	1	1	1	0	0	0	0	0	1	1	1	1	0	0	0	1
